# Supplementary material for: The Composition of Saturated Vapor over 1-Butyl-3-methylimidazolium Tetrafluoroborate Ionic Liquid: A Multi-Technique Study of the Vaporization Process
Source: Entropy (Basel). 2021 Nov 8;23(11):1478. doi: 10.3390/e23111478 (PMC8625100; doi:10.3390/e23111478)
Supplement: Supplementary file 1 [file entropy-23-01478-s001.zip]

Archive with 1 entries (1 files):
- entropy-1430968-supplementary.pdf
